# Supplementary material for: Comparison of peripheral and cerebral vascular function between premenopausal, early and late postmenopausal females
Source: Exp Physiol. 2023 Jan 9;108(3):518–30. doi: 10.1113/EP090813 (PMC10103882; doi:10.1113/EP090813)
Supplement: Supplementary file 1 — Statistical Summary Document [file EPH-108-518-s002.xlsx]

## Sheet: Statistical Summary Table
Statistical Summary Document
Manuscript Title:	Comparison of peripheral and cerebral vascular function between pre-menopausal, early- and late post-menopausal females.
Authors:	Stefanie L. Ruediger, Faith K. Pizzey, Jodie L. Koep, Jeff S. Coombes, Christopher D. Askew, Tom G. Bailey
Animal model used, if applicable:
Underlying hypothesis:	we hypothesised that late post-menopausal females would have lower peripheral vascular and cerebrovascular function compared with pre-menopausal and early-post menopausal females.
Definitions of ‘n’:	n=spample size per group
	Question 1: Comparing peripheral vascular function between pre- early and late post-menopausal females
	Question 2: comparing cerebrovascular function between pre- early and late post-menopausal females
	Question 3: Association between nitric oxide concentration and reproducitive hormones
	Question 4: Association between vascular and cerebrovascular function and reproducitive hormones
Statistical summary table:
Experimental question number	Finding/ conclusion	Experimental location/variable	Mean value	Standard Deviation	n	Exact P value	Figure/table in which data are presented	Units	Data comparisons	Statistical test	Any other experimental factors	Comments
Multiple tests of the same question are shown in different rows		e.g. cortex vs cerebellum or genotype	(or other summary statistic)	(SD)	(value)	If P is considered significant against a stated confidence limit, authors may indicate this in bold.The exact value must be stated unless P is less than 0.0001, in which case < is permitted.			e.g. WT vs KO		e.g. subjects’ age or sex	e.g. observation
Experimental question 1	no difference	Pulse wave velocity	6.4	2.7	10	0.129	Table 2	cm/s	PRE vs E-POST vs L-POST	one-way-ANOVA
			6.8	2.8	15
			8.6	3	14
	no difference	AIX (75)	11.5	16.6	10	0.35	Table 2	(a.u.)	PRE vs E-POST vs L-POST	one-way-ANOVA
			18.7	12.4	15
			16.6	11.3	14
	no difference	Mean arterial pressure	82	9	10	0.382	Table 2	mmHg	PRE vs E-POST vs L-POST	one-way-ANOVA
			88	10	15
			86	7	14
	no difference	brachial FMD%	7	3.7	10	0.696	Table 2	%	PRE vs E-POST vs L-POST	one-way-ANOVA
			6.1	3.5	14
			5.9	3.2	14
Experimental question 2	no difference	brachial FMD change	0.02	0.01	10	0.47	Table 2	cm	PRE vs E-POST vs L-POST	one-way-ANOVA
			0.02	0.01	14
			0.02	0.01	14
	no difference	middle cerebral artery velocity (MCAv)	76.9	12.9	8	0.745	Table 3	cm/s	PRE vs E-POST vs L-POST	one-way-ANOVA
			71.4	20.2	12
			73.1	12.7	15
	no difference	MCAv cerebrovascular resistance index (CVRi) change	26.7	5.7	8	0.775	Table 3	%	PRE vs E-POST vs L-POST	one-way-ANOVA
			29.9	10.6	12
			28	12.3	15
	no difference	MCAv cerebrovascular conductance index (CVCi) change	14.9	12.9	8	0.689	Table 3	%	PRE vs E-POST vs L-POST	one-way-ANOVA
			10.9	11	12
			10.4	11.4	15
	no difference	relative MCAv CVR	3	0.9	8	0.442	Table 3	%/mmHg	PRE vs E-POST vs L-POST	one-way-ANOVA
			4.1	3	12	0.442	Table 3	%/mmHg	PRE vs E-POST vs L-POST	one-way-ANOVA
			3.4	1.2	15
	no difference	Internal carotid atery (ICA) diameter change	3.4	1.3	9	0.262	Table 4	%	PRE vs E-POST vs L-POST	one-way-ANOVA
			3.5	1.5	12
			4.5	1.9	13
	differences between groups	ICA blood flow change	26.5	19.2	9	0.01	Table 4	%	PRE vs E-POST vs L-POST	one-way-ANOVA		after adjusting for age groups difference there was no group difference anymore
			33.5	12.6	12
			47.8	12.6	13
	no difference	ICA velocity change	37.9	17.6	9	0.94	Table 4	%	PRE vs E-POST vs L-POST	one-way-ANOVA
			40.6	14.9	12
			40.4	17.3	13
	no difference	ICA shear rate change	29.7	16.3	9	0.1	Table 4	%	PRE vs E-POST vs L-POST	one-way-ANOVA
			39.2	17.7	12
			48.3	14.1	13
	no difference	Shear rate area under the curve	104.2	39.7	9	0.236	Table 4	s^-1, x 10^3	PRE vs E-POST vs L-POST	one-way-ANOVA
			88.6	36.9	12
			70.7	33.8	13
Experimental question 3	no difference	Nitrite	102.8	58.1	10	see comments	Figure 5	μM	correlation nitrite with estradiol, progesterone and FSH	Spearman's rho	estradiol	r=0.178, p=0.394
			145.7	94.1	14						progesterone	r=0.134, p=0.524
			71.3	73.8	14						FSH	r=0.114, p=0.281
	no difference	Nitrate	12.3	5	10	see comments	Figure 5	μM	correlation nitrate with estradiol, progesterone and FSH	Spearman's rho	estradiol	r=-100, p=0.643
			19.6	14.5	14						progesterone	r=0.223. p=0.429
			15.9	10.5	14						FSH	r=0.247,p=0.245
Experimental question 4	no difference	brachial FMD%	7	3.7	10	see comments	Text	%	correlation FMD with estradiol, progesterone and FSH	Spearman's rho	estradiol	r=0.221, p=0.281
			6.1	3.5	14						progesterone	r=-=-0.177, p=0.369
			5.9	3.2	14						FSH	r=-0.162, p=0.409
	no difference	Internal carotid atery (ICA) diameter change	3.4	1.3	9	see comments	Text	%	correlation ICA with estradiol, progesterone and FSH	Spearman's rho	estradiol	r=-0.002, p=0.994
			3.5	1.5	12						progesterone	r=-0.037, p= 0.871
			4.5	1.9	13						FSH	r=-0.046, p=0.840
